# Supplementary material for: A Comparison of Evans Blue and 4-(p-Iodophenyl)butyryl Albumin Binding Moieties on an Integrin αvβ6 Binding Peptide
Source: Pharmaceutics. 2022 Mar 30;14(4):745. doi: 10.3390/pharmaceutics14040745 (PMC9025560; doi:10.3390/pharmaceutics14040745)
Supplement: Supplementary file 1 [file pharmaceutics-14-00745-s001.zip]

Archive with 1 entries (1 files):
- pharmaceutics-1641549-supplementary.pdf
